# Supplementary material for: Identification of four plasma microRNAs as potential biomarkers in the diagnosis of male lung squamous cell carcinoma patients in China
Source: Cancer Med. 2018 Apr 19;7(6):2370–81. doi: 10.1002/cam4.1490 (PMC6010830; doi:10.1002/cam4.1490)
Supplement: Supplementary file 2 — Table S2. DIANA‐miRPath v3.0 analysis for the target genes of each candidate miRNAs identified from DIANA‐TarBase v7.0 database to decipher the potential function of the above miRNAs. [file CAM4-7-2370-s002.xlsx]

## Sheet: Sheet1
Table S2. DIANA-miRPath v3.0 analysis for the target genes of each candidate miRNAs identified from DIANA-TarBase v7.0 database to decipher the potential function of the above miRNAs.
KEGG pathway analysis
miR-21-5p	p<0.05	miR-93-5p	p<0.05	miR-106a-5p	p<0.05	miR-181a-5p	p<0.05
MicroRNAs in cancer	3.73193e-31	Proteoglycans in cancer	3.8997e-07	Proteoglycans in cancer	1.01716e-06	Proteoglycans in cancer	3.8997e-07
Proteoglycans in cancer	2.46834e-07	Hippo signaling pathway	4.26748e-06	Hippo signaling pathway	4.28644e-06	Hippo signaling pathway	4.26748e-06
Hepatitis B	1.07441e-06	Glioma	4.26748e-06	ECM-receptor interaction	4.28644e-06	Glioma	4.26748e-06
Pathways in cancer	4.10747e-06	Endometrial cancer	7.61943e-06	FoxO signaling pathway	7.81212e-05	Endometrial cancer	7.61943e-06
Fatty acid elongation	1.07381e-05	Thyroid cancer	1.76124e-05	TGF-beta signaling pathway	7.81212e-05	Thyroid cancer	1.76124e-05
Lysine degradation	1.07381e-05	Transcriptional misregulation in cancer	2.63656e-05	Focal adhesion	0.00015052	Transcriptional misregulation in cancer	2.63656e-05
Colorectal cancer	2.13661e-05	Prostate cancer	8.02896e-05	Pathways in cancer	0.00015052	Prostate cancer	8.02896e-05
Bladder cancer	0.000134658	Signaling pathways regulating pluripotency of stem cells	0.000115185	Renal cell carcinoma	0.000537131	Signaling pathways regulating pluripotency of stem cells	0.000115185
Glioma	0.000134658	Estrogen signaling pathway	0.00016066	Hepatitis C	0.00199232	Estrogen signaling pathway	0.00016066
Pancreatic cancer	0.00017459	Biotin metabolism	0.000215501	Colorectal cancer	0.00199232	Biotin metabolism	0.000215501
Chronic myeloid leukemia	0.000353697	Colorectal cancer	0.000564319	Lysine degradation	0.00249212	Colorectal cancer	0.000564319
Endometrial cancer	0.000619194	Non-small cell lung cancer	0.000806514	Endocytosis	0.00444364	Non-small cell lung cancer	0.000806514
FoxO signaling pathway	0.000961499	Dorso-ventral axis formation	0.00101789	Protein processing in endoplasmic reticulum	0.00496131	Dorso-ventral axis formation	0.00101789
Non-small cell lung cancer	0.0010452	Protein processing in endoplasmic reticulum	0.00119135	Chronic myeloid leukemia	0.00496131	Protein processing in endoplasmic reticulum	0.00119135
Cell cycle	0.00117707	Viral carcinogenesis	0.00119135	Steroid biosynthesis	0.00572193	Viral carcinogenesis	0.00119135
Prostate cancer	0.00198851	Sphingolipid signaling pathway	0.00126117	Thyroid cancer	0.00673764	Sphingolipid signaling pathway	0.00126117
Small cell lung cancer	0.00229196	Lysine degradation	0.00214098	Glioma	0.00718331	Lysine degradation	0.00214098
Hippo signaling pathway	0.00652586	Acute myeloid leukemia	0.00328574	Adherens junction	0.0112487	Acute myeloid leukemia	0.00328574
Prolactin signaling pathway	0.00652586	Long-term depression	0.00390981	Pancreatic cancer	0.0143059	Long-term depression	0.00390981
p53 signaling pathway	0.00652586	Prolactin signaling pathway	0.00390981	Prostate cancer	0.0144707	Prolactin signaling pathway	0.00390981
Thyroid hormone signaling pathway	0.00672073	Central carbon metabolism in cancer	0.00390981	MAPK signaling pathway	0.0148921	Central carbon metabolism in cancer	0.00390981
Melanoma	0.0076952	Chronic myeloid leukemia	0.0047176	Non-small cell lung cancer	0.0200259	Chronic myeloid leukemia	0.0047176
HIF-1 signaling pathway	0.00899135	Renal cell carcinoma	0.00492629	Circadian rhythm	0.0201942	Renal cell carcinoma	0.00492629
Fatty acid degradation	0.00905471	Small cell lung cancer	0.00492629	Hepatitis B	0.0217019	Small cell lung cancer	0.00492629
Fatty acid metabolism	0.0102982	FoxO signaling pathway	0.00520484	Acute myeloid leukemia	0.0217019	FoxO signaling pathway	0.00520484
Biosynthesis of unsaturated fatty acids	0.0227146	Pancreatic cancer	0.00576371	Ubiquitin mediated proteolysis	0.0229041	Pancreatic cancer	0.00576371
Focal adhesion	0.0270275	Bacterial invasion of epithelial cells	0.00681557	Endometrial cancer	0.0229041	Bacterial invasion of epithelial cells	0.00681557
ErbB signaling pathway	0.0274708	p53 signaling pathway	0.00716165	Prolactin signaling pathway	0.0278992	p53 signaling pathway	0.00716165
Inflammatory bowel disease (IBD)	0.0296043	Bladder cancer	0.00901917	Wnt signaling pathway	0.0297859	Bladder cancer	0.00901917
Central carbon metabolism in cancer	0.0363828	Melanoma	0.0114629	Gap junction	0.0297859	Melanoma	0.0114629
Other types of O-glycan biosynthesis	0.0396956	MicroRNAs in cancer	0.0136945	Signaling pathways regulating pluripotency of stem cells	0.034027	MicroRNAs in cancer	0.0136945
Thyroid cancer	0.0400277	Cholinergic synapse	0.0169189	Axon guidance	0.0430211	Cholinergic synapse	0.0169189
PI3K-Akt signaling pathway	0.0410789	Terpenoid backbone biosynthesis	0.0209297			Terpenoid backbone biosynthesis	0.0209297
Adherens junction	0.0485392	Hepatitis B	0.0209297			Hepatitis B	0.0209297
Renal cell carcinoma	0.0497539	Neurotrophin signaling pathway	0.0215012			Neurotrophin signaling pathway	0.0215012
		Pathways in cancer	0.021938			Pathways in cancer	0.021938
		HIF-1 signaling pathway	0.0220713			HIF-1 signaling pathway	0.0220713
		PI3K-Akt signaling pathway	0.0288962			PI3K-Akt signaling pathway	0.0288962
		Pantothenate and CoA biosynthesis	0.0330251			Pantothenate and CoA biosynthesis	0.0330251
		Adherens junction	0.0333385			Adherens junction	0.0333385
GO pathway analysis
miR-21-5p	p<0.05	miR-93-5p	p<0.05	miR-106a-5p	p<0.05	miR-181a-5p	p<0.05
organelle	2.47541e-222	organelle	2.62131e-176	organelle	5.28716e-96	organelle	1.03074e-142
cellular nitrogen compound metabolic process	2.18127e-122	cellular nitrogen compound metabolic process	8.24331e-87	ion binding	1.37788e-42	cellular nitrogen compound metabolic process	4.81533e-89
biosynthetic process	2.43e-85	cellular protein modification process	3.96667e-60	cellular nitrogen compound metabolic process	1.20417e-38	biosynthetic process	3.64685e-61
ion binding	2.50924e-83	ion binding	4.06556e-56	cellular protein modification process	1.70205e-38	ion binding	7.83201e-57
cellular protein modification process	5.32091e-62	biosynthetic process	1.31232e-54	enzyme binding	4.6407e-25	molecular_function	1.33141e-40
molecular_function	2.63303e-60	gene expression	1.65098e-47	molecular_function	2.87662e-23	cellular protein modification process	9.71307e-40
gene expression	2.42757e-54	enzyme binding	7.1387e-42	biosynthetic process	6.11556e-22	gene expression	6.96903e-38
cytosol	3.67533e-53	molecular_function	4.27422e-39	cytosol	3.65277e-19	cellular_component	1.83374e-32
enzyme binding	1.95224e-46	protein complex	9.28276e-39	response to stress	2.00924e-18	cytosol	2.53837e-32
protein complex	1.15428e-43	nucleoplasm	7.40986e-35	biological_process	8.01657e-18	biological_process	3.42523e-32
cellular_component	6.37118e-41	cytosol	5.03107e-32	cellular_component	8.01657e-18	enzyme binding	1.04956e-25
nucleoplasm	5.85332e-40	viral process	1.05621e-30	gene expression	9.39489e-17	nucleoplasm	2.95541e-25
biological_process	1.20183e-39	symbiosis, encompassing mutualism through parasitism	1.31195e-29	symbiosis, encompassing mutualism through parasitism	1.05269e-16	symbiosis, encompassing mutualism through parasitism	1.9528e-23
symbiosis, encompassing mutualism through parasitism	1.92214e-39	catabolic process	2.73689e-29	viral process	1.87987e-15	RNA binding	1.9528e-23
viral process	1.41311e-38	cellular_component	5.0221e-29	cell death	3.58112e-15	protein complex	3.96471e-23
RNA binding	4.81643e-38	mitotic cell cycle	4.9853e-25	catabolic process	9.83543e-15	viral process	2.30507e-22
catabolic process	8.55869e-31	RNA binding	2.17766e-24	cellular component assembly	1.74995e-14	protein binding transcription factor activity	5.6285e-20
nucleic acid binding transcription factor activity	1.32275e-30	neurotrophin TRK receptor signaling pathway	1.11149e-22	protein complex	1.74995e-14	nucleic acid binding transcription factor activity	5.6285e-20
small molecule metabolic process	3.88275e-27	biological_process	1.11149e-22	nucleoplasm	2.59689e-13	transcription, DNA-templated	1.50399e-19
protein binding transcription factor activity	1.94031e-26	nucleobase-containing compound catabolic process	9.74967e-22	neurotrophin TRK receptor signaling pathway	2.91016e-11	catabolic process	8.46694e-18
response to stress	3.73803e-25	response to stress	9.84003e-18	enzyme regulator activity	3.48481e-11	response to stress	2.26069e-17
neurotrophin TRK receptor signaling pathway	6.33876e-24	protein binding transcription factor activity	4.79656e-17	small molecule metabolic process	4.19963e-11	neurotrophin TRK receptor signaling pathway	7.79843e-17
mitotic cell cycle	6.33876e-24	Fc-epsilon receptor signaling pathway	2.01166e-16	macromolecular complex assembly	6.64577e-11	mitotic cell cycle	3.81525e-16
cellular protein metabolic process	1.5083e-23	cellular protein metabolic process	2.01641e-15	protein binding transcription factor activity	1.54931e-10	blood coagulation	4.03157e-16
cell death	5.26707e-22	nucleic acid binding transcription factor activity	2.96516e-15	RNA binding	1.54931e-10	small molecule metabolic process	3.78257e-15
blood coagulation	1.83412e-21	mRNA metabolic process	2.97826e-15	nucleic acid binding transcription factor activity	4.73526e-10	Fc-epsilon receptor signaling pathway	1.57921e-14
macromolecular complex assembly	2.95953e-20	DNA metabolic process	3.08578e-15	nucleobase-containing compound catabolic process	6.65962e-10	cellular protein metabolic process	6.80174e-14
cellular component assembly	1.59443e-19	membrane organization	1.01376e-14	activation of signaling protein activity involved in unfolded protein response	1.56091e-09	poly(A) RNA binding	7.95294e-13
poly(A) RNA binding	2.77023e-19	transcription, DNA-templated	6.18026e-14	mitotic cell cycle	6.63947e-09	membrane organization	9.9954e-13
transcription, DNA-templated	6.49126e-19	small molecule metabolic process	5.68477e-13	membrane organization	3.2321e-08	cell death	6.16056e-12
Fc-epsilon receptor signaling pathway	2.44198e-18	cell death	2.22919e-12	cell cycle arrest	1.55469e-07	cellular component assembly	2.4392e-11
nucleobase-containing compound catabolic process	1.43971e-17	cellular component assembly	2.51553e-12	protein complex assembly	1.55469e-07	epidermal growth factor receptor signaling pathway	3.94536e-11
membrane organization	2.87846e-17	poly(A) RNA binding	5.48215e-12	cellular protein metabolic process	6.05126e-07	nucleobase-containing compound catabolic process	4.64693e-11
cellular lipid metabolic process	7.3252e-15	macromolecular complex assembly	7.45933e-12	small conjugating protein binding	6.48214e-07	macromolecular complex assembly	4.84977e-11
enzyme regulator activity	7.39116e-15	RNA metabolic process	1.00096e-11	microtubule organizing center	6.48214e-07	fibroblast growth factor receptor signaling pathway	7.71709e-11
cytoskeletal protein binding	3.1059e-14	blood coagulation	1.33292e-11	Fc-epsilon receptor signaling pathway	2.03691e-06	mRNA metabolic process	8.95817e-10
post-translational protein modification	4.49852e-14	fibroblast growth factor receptor signaling pathway	4.48402e-11	G2/M transition of mitotic cell cycle	2.03691e-06	enzyme regulator activity	2.30093e-09
mRNA metabolic process	1.79246e-13	cytoskeletal protein binding	1.87758e-10	immune system process	1.95128e-05	post-translational protein modification	5.75068e-09
epidermal growth factor receptor signaling pathway	4.5278e-13	enzyme regulator activity	1.1482e-09	endoplasmic reticulum unfolded protein response	2.86764e-05	platelet activation	6.77617e-09
protein complex assembly	9.20823e-13	epidermal growth factor receptor signaling pathway	1.35542e-09	cell junction organization	4.74693e-05	transcription initiation from RNA polymerase II promoter	3.04048e-08
toll-like receptor TLR1:TLR2 signaling pathway	5.44624e-12	nucleocytoplasmic transport	6.99096e-09	cytoskeletal protein binding	5.32329e-05	Fc-gamma receptor signaling pathway involved in phagocytosis	4.16021e-08
toll-like receptor TLR6:TLR2 signaling pathway	5.44624e-12	small conjugating protein binding	5.31323e-08	poly(A) RNA binding	0.000150607	cellular lipid metabolic process	7.38333e-08
toll-like receptor 10 signaling pathway	8.24021e-12	insulin receptor signaling pathway	9.26679e-08	regulation of transcription from RNA polymerase II promoter in response to hypoxia	0.000165793	DNA metabolic process	7.30592e-07
cellular component disassembly involved in execution phase of apoptosis	9.41945e-12	phosphatidylinositol-mediated signaling	9.39872e-08	Ras protein signal transduction	0.000172412	RNA metabolic process	9.04863e-07
DNA metabolic process	1.06799e-11	protein complex assembly	1.14938e-07	mRNA metabolic process	0.000186298	immune system process	1.4114e-06
toll-like receptor 5 signaling pathway	2.25926e-10	G1/S transition of mitotic cell cycle	4.15263e-07	nucleocytoplasmic transport	0.000237634	protein N-linked glycosylation via asparagine	1.88595e-06
platelet activation	3.08077e-10	transforming growth factor beta receptor signaling pathway	2.22844e-06	negative regulation of cell proliferation	0.000457926	cellular component disassembly involved in execution phase of apoptosis	2.50494e-06
transcription initiation from RNA polymerase II promoter	6.35351e-10	cell cycle	2.22844e-06	fibroblast growth factor receptor signaling pathway	0.000463027	protein complex assembly	4.75479e-06
RNA metabolic process	8.39025e-10	activation of signaling protein activity involved in unfolded protein response	2.35605e-06	blood coagulation	0.000485877	activation of MAPKK activity	5.13791e-06
platelet degranulation	1.84942e-09	positive regulation of protein insertion into mitochondrial membrane involved in apoptotic signaling pathway	2.67525e-06	Fc-gamma receptor signaling pathway involved in phagocytosis	0.000552717	innate immune response	2.96233e-05
toll-like receptor 9 signaling pathway	2.00319e-09	Fc-gamma receptor signaling pathway involved in phagocytosis	2.73611e-06	toll-like receptor 10 signaling pathway	0.000806265	cytoskeletal protein binding	2.96233e-05
cellular component movement	2.216e-09	hexose transport	2.82684e-06	toll-like receptor 9 signaling pathway	0.000920752	microtubule organizing center	3.15071e-05
TRIF-dependent toll-like receptor signaling pathway	2.68342e-09	chromatin organization	5.19892e-06	stress-activated MAPK cascade	0.0011187	transcription corepressor activity	4.6416e-05
immune system process	4.72369e-09	protein polyubiquitination	5.19892e-06	toll-like receptor TLR1:TLR2 signaling pathway	0.00136113	hexose transport	4.84265e-05
toll-like receptor 2 signaling pathway	7.17776e-09	mRNA processing	5.19892e-06	toll-like receptor TLR6:TLR2 signaling pathway	0.00136113	transcription factor binding	5.64994e-05
fibroblast growth factor receptor signaling pathway	1.19023e-08	transcription initiation from RNA polymerase II promoter	5.87035e-06	DNA metabolic process	0.0020142	positive regulation of protein insertion into mitochondrial membrane involved in apoptotic signaling pathway	6.52265e-05
MyD88-independent toll-like receptor signaling pathway	3.20401e-08	mitotic nuclear envelope disassembly	6.07658e-06	JAK-STAT cascade involved in growth hormone signaling pathway	0.00206941	toll-like receptor 10 signaling pathway	6.57008e-05
protein N-linked glycosylation via asparagine	3.63242e-08	cell cycle arrest	8.2223e-06	toll-like receptor 5 signaling pathway	0.00223445	G2/M transition of mitotic cell cycle	6.62802e-05
Fc-gamma receptor signaling pathway involved in phagocytosis	1.43075e-07	microtubule organizing center	8.39223e-06	kinase activity	0.00245081	platelet degranulation	7.13449e-05
toll-like receptor 4 signaling pathway	1.62706e-07	G2/M transition of mitotic cell cycle	1.04799e-05	toll-like receptor signaling pathway	0.00247089	transforming growth factor beta receptor signaling pathway	7.13449e-05
microtubule organizing center	1.7337e-07	regulation of ubiquitin-protein ligase activity involved in mitotic cell cycle	1.77819e-05	TRIF-dependent toll-like receptor signaling pathway	0.002571	intrinsic apoptotic signaling pathway	7.8025e-05
small conjugating protein binding	2.0486e-07	cellular lipid metabolic process	2.18738e-05	transcription, DNA-templated	0.002571	small conjugating protein binding	0.000100854
cell motility	2.79385e-07	intrinsic apoptotic signaling pathway	2.56945e-05	cytoskeleton organization	0.00267292	phosphatidylinositol-mediated signaling	0.000120239
glycerophospholipid biosynthetic process	2.95883e-07	regulation of glucose transport	3.08162e-05	virion assembly	0.00270723	toll-like receptor TLR1:TLR2 signaling pathway	0.000128736
toll-like receptor 3 signaling pathway	4.47835e-07	nuclear-transcribed mRNA catabolic process, deadenylation-dependent decay	4.2253e-05	RNA metabolic process	0.00305218	toll-like receptor TLR6:TLR2 signaling pathway	0.000128736
stress-activated MAPK cascade	4.61241e-07	termination of RNA polymerase II transcription	5.06127e-05	cellular component disassembly involved in execution phase of apoptosis	0.0040238	JAK-STAT cascade involved in growth hormone signaling pathway	0.000158805
G2/M transition of mitotic cell cycle	5.56358e-07	toll-like receptor 10 signaling pathway	5.06127e-05	phosphatidylinositol-mediated signaling	0.00437089	toll-like receptor 5 signaling pathway	0.000260055
transforming growth factor beta receptor signaling pathway	5.59371e-07	positive regulation of ubiquitin-protein ligase activity involved in mitotic cell cycle	5.46876e-05	epidermal growth factor receptor signaling pathway	0.00437089	TRIF-dependent toll-like receptor signaling pathway	0.000337632
vesicle-mediated transport	5.65607e-07	TRIF-dependent toll-like receptor signaling pathway	6.31431e-05	apoptotic process	0.00437089	post-Golgi vesicle-mediated transport	0.000477223
intrinsic apoptotic signaling pathway	8.82405e-07	innate immune response	6.60195e-05	innate immune response	0.0049936	negative regulation of transcription from RNA polymerase II promoter	0.000541883
MyD88-dependent toll-like receptor signaling pathway	1.36876e-06	stress-activated MAPK cascade	8.09821e-05	ligase activity	0.0056786	transcription coactivator activity	0.000603853
leukocyte migration	1.72854e-06	apoptotic signaling pathway	8.99661e-05	MyD88-independent toll-like receptor signaling pathway	0.00568306	insulin receptor signaling pathway	0.000617907
toll-like receptor signaling pathway	1.95658e-06	immune system process	8.99661e-05	G1/S transition of mitotic cell cycle	0.00588841	RNA splicing	0.000655469
androgen receptor binding	2.83197e-06	toll-like receptor TLR1:TLR2 signaling pathway	0.000107203	leukocyte migration	0.0063452	toll-like receptor 9 signaling pathway	0.000673128
cytoskeleton organization	2.94309e-06	toll-like receptor TLR6:TLR2 signaling pathway	0.000107203	signal transduction	0.00645823	cell junction organization	0.000710941
positive regulation of protein insertion into mitochondrial membrane involved in apoptotic signaling pathway	3.9613e-06	cytoskeleton organization	0.000107299	chromatin organization	0.00727895	nuclear-transcribed mRNA catabolic process, deadenylation-dependent decay	0.000834855
innate immune response	4.28326e-06	toll-like receptor 9 signaling pathway	0.000141047	protein ubiquitination	0.00733741	mitotic nuclear envelope disassembly	0.000899627
transcription corepressor activity	4.56126e-06	toll-like receptor 5 signaling pathway	0.00022613	axon guidance	0.00738455	glycerophospholipid biosynthetic process	0.000953336
cell cycle arrest	5.62677e-06	MyD88-independent toll-like receptor signaling pathway	0.000240954	transforming growth factor beta receptor signaling pathway	0.00780356	MyD88-independent toll-like receptor signaling pathway	0.00101548
phospholipid metabolic process	5.83931e-06	nuclear-transcribed mRNA catabolic process, nonsense-mediated decay	0.000241079	negative regulation of transforming growth factor beta receptor signaling pathway	0.00876517	Notch signaling pathway	0.00106366
hexose transport	6.00158e-06	DNA damage response, signal transduction by p53 class mediator resulting in cell cycle arrest	0.000486757	protein autophosphorylation	0.00876517	androgen receptor binding	0.00108732
cell junction organization	6.91005e-06	ubiquitin protein ligase binding	0.000585677	insulin-like growth factor receptor signaling pathway	0.00951862	cell motility	0.00133826
axon guidance	8.73223e-06	negative regulation of cell proliferation	0.000586616	protein polyubiquitination	0.00999167	regulation of receptor activity	0.00147592
mitotic nuclear envelope disassembly	1.003e-05	negative regulation of ubiquitin-protein ligase activity involved in mitotic cell cycle	0.000644587	toll-like receptor 2 signaling pathway	0.0101885	activation of signaling protein activity involved in unfolded protein response	0.00147592
insulin receptor signaling pathway	1.06553e-05	cell proliferation	0.000734493	transcription from RNA polymerase II promoter	0.0111266	regulation of nitric-oxide synthase activity	0.00160992
activation of MAPKK activity	1.18183e-05	anaphase-promoting complex-dependent proteasomal ubiquitin-dependent protein catabolic process	0.000786972	insulin receptor signaling pathway	0.0117489	negative regulation of translation involved in gene silencing by miRNA	0.00195616
transcription factor binding	1.26035e-05	post-translational protein modification	0.000791107	toll-like receptor 3 signaling pathway	0.0132775	COPII vesicle coating	0.00195616
nuclear-transcribed mRNA catabolic process, deadenylation-dependent decay	1.29484e-05	protein ubiquitination	0.00080046	intrinsic apoptotic signaling pathway	0.017449	cell cycle	0.00221863
RNA splicing	1.29484e-05	toll-like receptor 3 signaling pathway	0.00106497	cellular response to hypoxia	0.0183045	cellular component movement	0.00222147
chromatin organization	3.02571e-05	translation factor activity, nucleic acid binding	0.00119842	transcription corepressor activity	0.0183045	leukocyte migration	0.00222147
cell cycle	3.02571e-05	transcription corepressor activity	0.00136393	toll-like receptor 4 signaling pathway	0.0201607	stress-activated MAPK cascade	0.00229331
extracellular matrix organization	3.79865e-05	endoplasmic reticulum unfolded protein response	0.00145454	cell proliferation	0.0244248	toll-like receptor 2 signaling pathway	0.00229331
focal adhesion	3.98066e-05	nuclear-transcribed mRNA poly(A) tail shortening	0.00146154	endosomal transport	0.0251235	negative regulation of transcription, DNA-templated	0.00229331
nucleocytoplasmic transport	5.00708e-05	cellular component disassembly involved in execution phase of apoptosis	0.00264581	post-translational protein modification	0.0267217	viral life cycle	0.00232521
post-Golgi vesicle-mediated transport	5.33369e-05	toll-like receptor 2 signaling pathway	0.00264581	in utero embryonic development	0.0267217	focal adhesion	0.00232521
phosphatidylinositol-mediated signaling	9.28269e-05	vesicle-mediated transport	0.00264581	activation of MAPKK activity	0.0298357	vesicle-mediated transport	0.00232521
positive regulation of type I interferon production	0.000124596	protein N-linked glycosylation via asparagine	0.00281331	protein N-linked glycosylation via asparagine	0.0316029	toll-like receptor 4 signaling pathway	0.00270228
transcription coactivator activity	0.000124596	ligase activity	0.00348631	mitotic nuclear envelope disassembly	0.039063	ribonucleoprotein complex assembly	0.0027178
mRNA processing	0.000124596	toll-like receptor signaling pathway	0.00363974	core promoter sequence-specific DNA binding	0.039825	in utero embryonic development	0.0027178
androgen receptor signaling pathway	0.000151077	generation of precursor metabolites and energy	0.00369459	ubiquitin binding	0.039825	Ras protein signal transduction	0.00291692
cell proliferation	0.000151077	negative regulation of transcription, DNA-templated	0.00371111	SMAD binding	0.039825	toll-like receptor 3 signaling pathway	0.0031145
negative regulation of transcription from RNA polymerase II promoter	0.000151323	toll-like receptor 4 signaling pathway	0.00421863	positive regulation of apoptotic process	0.0413135	cytoplasmic stress granule	0.00326622
negative regulation of translation	0.000188336	cytoplasmic stress granule	0.0046276	placenta blood vessel development	0.0418532	phospholipid metabolic process	0.00326881
regulation of glucose transport	0.000281485	cellular component movement	0.0046276	apoptotic signaling pathway	0.0431522	regulation of glucose transport	0.00361733
activation of signaling protein activity involved in unfolded protein response	0.000288846	in utero embryonic development	0.00471726	transmembrane receptor protein tyrosine phosphatase signaling pathway	0.0493156	nucleocytoplasmic transport	0.00367388
triglyceride biosynthetic process	0.00033606	RNA splicing	0.00480562	plus-end-directed vesicle transport along microtubule	0.0493156	DNA binding	0.00368699
cofactor metabolic process	0.000445575	activation of MAPKK activity	0.0049221	translation factor activity, nucleic acid binding	0.0493156	cell proliferation	0.00423645
negative regulation of transcription, DNA-templated	0.000445575	phosphatidylinositol biosynthetic process	0.00613565	peptidyl-serine phosphorylation	0.0493156	axon guidance	0.0045271
viral life cycle	0.000529446	negative regulation of transcription from RNA polymerase II promoter	0.00645663	extracellular matrix disassembly	0.0496076	nitric oxide metabolic process	0.0047532
ligase activity	0.000533705	platelet activation	0.00685875			hippo signaling	0.00510976
ribonucleoprotein complex assembly	0.000660281	mRNA 3'-end processing	0.00699276			toll-like receptor signaling pathway	0.00521444
activation of JUN kinase activity	0.000685618	energy reserve metabolic process	0.00741114			ligase activity	0.0054915
DNA damage response, signal transduction by p53 class mediator resulting in cell cycle arrest	0.000873937	transcription factor binding	0.00741114			negative regulation of peptidyl-threonine phosphorylation	0.00562796
in utero embryonic development	0.000898381	protein maturation	0.00945084			activation of phospholipase C activity	0.0059137
cytoplasmic stress granule	0.000912791	histone acetyltransferase binding	0.0113862			cell cycle arrest	0.0059137
extracellular matrix disassembly	0.000924068	viral life cycle	0.0113862			regulation of cell cycle	0.00876941
Notch signaling pathway	0.00103033	negative regulation of transforming growth factor beta receptor signaling pathway	0.011776			transcriptional repressor complex	0.0094169
nitric oxide metabolic process	0.00112553	negative regulation of apoptotic process	0.0122301			positive regulation of cell proliferation	0.0102529
translation factor activity, nucleic acid binding	0.00134142	cell junction organization	0.0127164			RNA polymerase II core promoter sequence-specific DNA binding	0.0107165
phosphatidylinositol biosynthetic process	0.00214826	vacuolar transport	0.0128875			regulation of catalytic activity	0.0112693
extrinsic apoptotic signaling pathway via death domain receptors	0.00232851	regulation of transcription from RNA polymerase II promoter in response to hypoxia	0.013455			MyD88-dependent toll-like receptor signaling pathway	0.0112981
JAK-STAT cascade involved in growth hormone signaling pathway	0.00249085	ubiquitin-specific protease activity	0.0136426			androgen receptor signaling pathway	0.0113295
histone binding	0.0029694	ubiquitin-protein transferase activity	0.0138925			spleen development	0.0127833
regulation of nitric-oxide synthase activity	0.00315092	nucleolus	0.0149183			MAP kinase kinase kinase activity	0.0160968
apoptotic process	0.00326468	transcription from RNA polymerase II promoter	0.0155527			positive regulation of cell migration	0.0174869
COPII vesicle coating	0.00394422	platelet degranulation	0.0166341			cellular protein localization	0.0176493
negative regulation of G1/S transition of mitotic cell cycle	0.00396211	cell leading edge	0.0191327			nuclear inclusion body	0.0178644
regulation of cell cycle	0.00534136	SMAD binding	0.0196232			mRNA processing	0.0199381
negative regulation of transforming growth factor beta receptor signaling pathway	0.00543845	PML body	0.0198082			intrinsic apoptotic signaling pathway in response to DNA damage by p53 class mediator	0.0201531
transcription from RNA polymerase II promoter	0.00622064	'de novo' posttranslational protein folding	0.0214919			cofactor metabolic process	0.0203331
negative regulation of apoptotic process	0.00635662	anatomical structure morphogenesis	0.0230941			apoptotic process	0.0207813
lipid metabolic process	0.00653585	negative regulation of translation	0.0237404			glucose transport	0.0210922
apoptotic signaling pathway	0.00664367	negative regulation of translation involved in gene silencing by miRNA	0.0250534			cellular protein complex localization	0.022537
positive regulation of peptidyl-threonine phosphorylation	0.00668217	meiotic cell cycle	0.0272329			chromatin organization	0.0227718
platelet-derived growth factor receptor signaling pathway	0.00668217	regulation of transcription involved in G1/S transition of mitotic cell cycle	0.0273573			negative regulation of ryanodine-sensitive calcium-release channel activity	0.0264128
'de novo' posttranslational protein folding	0.00851765	glucose transport	0.0282332			striated muscle cell differentiation	0.026504
miRNA binding	0.00985109	positive regulation of apoptotic process	0.0296432			water-soluble vitamin metabolic process	0.0275026
core promoter sequence-specific DNA binding	0.0105256	cell projection	0.0299684			cytoskeleton organization	0.0275026
positive regulation of apoptotic process	0.0108299	regulation of fatty acid biosynthetic process	0.030611			positive regulation of protein binding	0.02782
O-glycan processing	0.0112258	RISC complex	0.034423			negative regulation of transforming growth factor beta receptor signaling pathway	0.0278503
embryo implantation	0.012582	cellular protein localization	0.0346949			proteasome-mediated ubiquitin-dependent protein catabolic process	0.0278503
protein maturation	0.0129884	vacuole	0.0365334			RNA polymerase II activating transcription factor binding	0.0309352
cell aging	0.0134132	protein K48-linked deubiquitination	0.0369492			antigen processing and presentation of exogenous peptide antigen via MHC class II	0.0309352
regulation of defense response to virus by virus	0.0135703	ribonucleoprotein complex assembly	0.0389704			mRNA transport	0.0323304
regulation of catalytic activity	0.013705	microtubule cytoskeleton	0.0389704			'de novo' posttranslational protein folding	0.0329005
protein complex scaffold	0.0138988	androgen receptor binding	0.0395648			negative regulation of cell proliferation	0.0333528
negative regulation of peptidyl-threonine phosphorylation	0.0142324	mRNA splicing, via spliceosome	0.0409329			glycoprotein biosynthetic process	0.034318
Ras protein signal transduction	0.0148185	PcG protein complex	0.0410729			miRNA binding	0.035899
homeostatic process	0.0150415	MyD88-dependent toll-like receptor signaling pathway	0.0414641			protein ubiquitination	0.0378684
regulation of ubiquitin-protein ligase activity involved in mitotic cell cycle	0.0160502	proteasome-mediated ubiquitin-dependent protein catabolic process	0.0422648			micro-ribonucleoprotein complex	0.0391846
protein ubiquitination	0.0169531	transcriptional repressor complex	0.0443474			regulation of transcription from RNA polymerase II promoter in response to hypoxia	0.0391846
proteasome-mediated ubiquitin-dependent protein catabolic process	0.0169678	establishment or maintenance of cell polarity	0.045946			regulation of osteoblast differentiation	0.0391846
generation of precursor metabolites and energy	0.0173704	focal adhesion	0.0490689			microtubule plus-end binding	0.0391846
chromatin remodeling	0.018375					protein ubiquitination involved in ubiquitin-dependent protein catabolic process	0.0391846
mRNA splicing, via spliceosome	0.0185621					negative regulation of G1/S transition of mitotic cell cycle	0.0400782
positive regulation of cell proliferation	0.0185621					positive regulation of cyclic nucleotide metabolic process	0.0409089
p53 binding	0.019074					N-terminal myristoylation domain binding	0.0409089
G1/S transition of mitotic cell cycle	0.019074					protein phosphatase activator activity	0.0409089
transferrin transport	0.0197744					DNA damage response, signal transduction by p53 class mediator resulting in cell cycle arrest	0.0420796
protein K48-linked ubiquitination	0.0197744					chromatin modification	0.0428913
cytoskeleton-dependent intracellular transport	0.0199015					methylation-dependent chromatin silencing	0.0467851
positive regulation of protein phosphorylation	0.0199015					COPII vesicle coat	0.0467851
meiotic cell cycle	0.0205267					Ran GTPase binding	0.0467851
positive regulation of transcription, DNA-templated	0.0206985					liver development	0.0467851
protein polyubiquitination	0.022199					nuclear-transcribed mRNA catabolic process, nonsense-mediated decay	0.0479139
cytokine-mediated signaling pathway	0.0228064					nuclear body	0.0479213
nuclear-transcribed mRNA catabolic process, nonsense-mediated decay	0.0258742					substantia nigra development	0.0479213
cellular protein localization	0.0266166					transcription from RNA polymerase II promoter	0.0491734
MAP kinase kinase kinase activity	0.0275072					peptidyl-threonine phosphorylation	0.0499652
positive regulation of muscle cell differentiation	0.0280611
nitric-oxide synthase regulator activity	0.0283335
membrane protein intracellular domain proteolysis	0.0283335
negative regulation of ryanodine-sensitive calcium-release channel activity	0.0283335
histone acetylation	0.0283335
positive regulation of transcription from RNA polymerase II promoter	0.0307966
phosphatidic acid biosynthetic process	0.031062
positive regulation of ubiquitin-protein ligase activity involved in mitotic cell cycle	0.0314824
spleen development	0.0336725
protein kinase binding	0.0338854
nuclear-transcribed mRNA poly(A) tail shortening	0.0345215
regulation of microtubule-based process	0.0353476
double-stranded DNA binding	0.0355648
transcription regulatory region DNA binding	0.0355648
SWI/SNF superfamily-type complex	0.0368282
rhythmic process	0.037024
antigen processing and presentation of exogenous peptide antigen via MHC class II	0.0375262
cellular response to glucose starvation	0.0376442
intrinsic apoptotic signaling pathway in response to DNA damage by p53 class mediator	0.0384527
chromatin modification	0.0388304
mRNA transport	0.0390211
glucose transport	0.0408275
histone deacetylase binding	0.043783
micro-ribonucleoprotein complex	0.0457976
vitamin metabolic process	0.0457976
RNA polymerase II core promoter sequence-specific DNA binding	0.0469778
SMAD binding	0.0469778
water-soluble vitamin metabolic process	0.0482444
nucleotide-binding domain, leucine rich repeat containing receptor signaling pathway	0.048551
platelet alpha granule lumen	0.048551
activation of phospholipase C activity	0.0490136
spindle microtubule	0.0494037
protein targeting	0.0494037
